# Supplementary material for: Compact SnO2/Mesoporous TiO2 Bilayer Electron Transport Layer for Perovskite Solar Cells Fabricated at Low Process Temperature
Source: Nanomaterials (Basel). 2022 Feb 21;12(4):718. doi: 10.3390/nano12040718 (PMC8875851; doi:10.3390/nano12040718)
Supplement: Supplementary file 1 [file nanomaterials-12-00718-s001.zip]

Archive with 1 entries (1 files):
- nanomaterials-1583470-supplementary.pdf
